# Supplementary material for: Hospital-Course Infectious Complications Associated with In-Hospital Mortality in a Neurological Intensive Care Cohort: A Six-Year Retrospective Study
Source: J Clin Med. 2026 Jul 15;15(14):5562. doi: 10.3390/jcm15145562 (PMC13413336; doi:10.3390/jcm15145562)
Supplement: Supplementary file 1 [file jcm-15-05562-s001.zip]

Archive with 1 entries (1 files):
- jcm-4408548-supplementary.pdf
